# Supplementary material for: Can Laparoscopic Surgery Reduce Fatigue in Women with Endometriosis?—A Pilot Study
Source: J Clin Med. 2024 May 28;13(11):3150. doi: 10.3390/jcm13113150 (PMC11172980; doi:10.3390/jcm13113150)
Supplement: Supplementary file 1 [file jcm-13-03150-s001.zip]

Archive with 1 entries (1 files):
- jcm-3001460-supplementary.pdf
